# Supplementary material for: microRNA-200c Mitigates Pulpitis and Promotes Dentin Regeneration
Source: Int J Mol Sci. 2025 Jul 14;26(14):6734. doi: 10.3390/ijms26146734 (PMC12296186; doi:10.3390/ijms26146734)
Supplement: Supplementary file 1 [file ijms-26-06734-s001.zip]

Archive with 1 entries (1 files):
- ijms-3698893-supplementary.pdf
